# Supplementary material for: Chemical Composition of Ducrosia flabellifolia L. Methanolic Extract and Volatile Oil: ADME Properties, In Vitro and In Silico Screening of Antimicrobial, Antioxidant and Anticancer Activities
Source: Metabolites. 2022 Dec 31;13(1):64. doi: 10.3390/metabo13010064 (PMC9866066; doi:10.3390/metabo13010064)
Supplement: Supplementary file 1 [file metabolites-13-00064-s001.zip]

Archive with 1 entries (1 files):
- metabolites-2098080-supplementary.pdf
